# Supplementary material for: Both Epimutations and Chromosome Aberrations Affect Multiple Imprinted Loci in Aggressive Wilms Tumors
Source: Cancers (Basel). 2020 Nov 18;12(11):3411. doi: 10.3390/cancers12113411 (PMC7698742; doi:10.3390/cancers12113411)
Supplement: Supplementary file 1 [file cancers-12-03411-s001.zip]

Archive with 3 entries (3 files):
- cancers-995122-supplement.docx
- TableS1.xlsx
- TableS2.xlsx
