# Supplementary material for: Both Epimutations and Chromosome Aberrations Affect Multiple Imprinted Loci in Aggressive Wilms Tumors
Source: Cancers (Basel). 2020 Nov 18;12(11):3411. doi: 10.3390/cancers12113411 (PMC7698742; doi:10.3390/cancers12113411)
Supplement: Supplementary file 1 [file cancers-12-03411-s001.zip › TableS1.xlsx]

## Sheet: Clinical data
	Table S1. Clinical features of each tumor analyzed in the present study.
	Sample	Matched-pair NK	WT Type	Risk	Tumor Stage	Metastasis	Anaplasia	Nephrogenic Rest	Bilateral Tumor	Methyltion defect
	WT 2	NA	Mixed	Intermediate	3	No	No	No	No	WT-MLIMA
	WT 3	NA	Regressive	Intermediate	3	No	No	No	No
	WT 9	Yes	Mixed	Intermediate	3	Yes	No	No	No
	WT 11	Yes	Epithelial	Intermediate	1	No	No	No	No
	WT 12	Yes	Mixed	Intermediate	3	Yes	No	No	No
	WT 13	Yes	Stromal	Intermediate	1	No	No	No	No
	WT 14	NA	Mixed	Intermediate	2	No	No	No	No
	WT 15	NA	Stromal	Intermediate	2	No	No	No	No
	WT 16	Yes	Blastemal	High	3	Yes	No	Yes	Yes
	WT 18	Yes	Stromal	Intermediate	1	No	No	No	No
	WT 19	Yes	Regressive	Intermediate	1	No	No	No	No
	WT 22	NA	Regressive	Intermediate	2	No	No	Yes	No
	WT 47	NA	Mixed	Intermediate	1	No	No	No	No
	WT 24	Yes	Epithelial	Intermediate	1	No	No	No	No
	WT 27	Yes	Epithelial	Intermediate	3	Yes	No	No	No
	WT 33	Yes	Stromal	Intermediate	3	Yes	No	No	No
	WT 43	Yes	Mixed	Intermediate	3	Yes	No	No	No
	WT 37	NA	Mixed	Intermediate	1	No	No	Yes	No	WT-SLIMA
	WT 20	NA	Unknown	Unknown	Unknown	Unknown	Unknown	Unknown	Unknown
	WT 26	NA	Blastemal	High	3	No	No	Yes	Yes
	WT 30	Yes	Stromal	Intermediate	2	Yes	Yes	No	No
	WT 1	NA	Mixed	Intermediate	1	No	No	Yes	No
	WT 4	NA	Epithelial	Intermediate	1	No	No	Yes	Yes
	WT 5	NA	Mixed	Intermediate	1	No	No	Yes	Yes
	WT 6	Yes	Blastemal	High	3	Yes	No	No	No
	WT 7	Yes	Regressive	Intermediate	2	No	No	Yes	No
	WT 8	NA	Mixed	Intermediate	1	No	No	No	No
	WT 10	NA	Mixed	Intermediate	1	No	No	No	No
	WT 17	NA	Mixed	Intermediate	3	Yes	No	No	No
	WT 25	NA	Epithelial	Intermediate	3	Yes	No	No	No
	WT 23	Yes	Stromal	Intermediate	1	No	No	Yes	No
	WT 29	NA	Blastemal	High	1	No	No	No	Yes
	WT 31	NA	Regressive	Intermediate	1	No	No	Yes	Yes
	WT 32	NA	Blastemal	High	3	Yes	No	Yes	No
	WT 21	NA	Mixed (Right) , Stromal (Left)	Intermediate	1	No	No	Yes	Yes
	WT 42	NA	Regressive	Intermediate	1	No	No	No	No	WT-NIM
	WT 41	Yes	Multicystic Nephroma	Intermediate	1	No	No	No	No
	WT 40	Yes	Stromal	Intermediate	2	No	No	No	No
	WT 39	Yes	Regressive	Intermediate	2	No	No	Yes	No
	WT 38	NA	Complete Necrosis	Low	1	No	No	No	No
	WT 35	NA	Mixed	Intermediate	3	No	No	No	No
	WT 36	NA	Mixed	High	1	Yes	Yes	No	No
	WT 46	NA	Pure Stromal	Intermediate	1	No	No	No	No
	WT 45	NA	Mixed	Intermediate	2	No	No	No	No
	WT 48	Yes	Regressive	Intermediate	2	No	No	Yes	No
	WT 34	NA	Mixed	Intermediate	2	No	No	No	No
	WT 28	NA	Regressive	Intermediate	1	No	No	No	No
	WT 44	NA	Mixed	Intermediate	1	No	No	Yes	No
	NA: Not Available
