# Supplementary material for: Both Epimutations and Chromosome Aberrations Affect Multiple Imprinted Loci in Aggressive Wilms Tumors
Source: Cancers (Basel). 2020 Nov 18;12(11):3411. doi: 10.3390/cancers12113411 (PMC7698742; doi:10.3390/cancers12113411)
Supplement: Supplementary file 1 [file cancers-12-03411-s001.zip › TableS2.xlsx]

## Sheet: Single CpG methylation values 
	Table S2. Methylation values of single CpGs obtained by pyrosequencing at eight imprinting DMRs.
	H19/IGF2: IG-DMR										KCNQ10T1:TSS-DMR														PLAGL1:alt-TSS-DMR																GNAS-AS1: TSS-DMR
	Sample Code	1° CG	2° CG	3° CG	4° CG	5° CG	Mean	Sample's mean - Mean of the average of all controls	SD		Sample Code	1° CG	2° CG	3° CG	4° CG	5° CG	6° CG	7° CG	8° CG	9° CG	Mean	Sample's mean - Mean of the average of all controls	SD		Sample Code	1° CG	2° CG	3° CG	4° CG	5° CG	6° CG	7° CG	8° CG	9° CG	10° CG	11° CG	Mean	Sample's mean - Mean of the average of all controls	SD		Sample Code	1° CG	2° CG	3° CG	4° CG	5° CG	6° CG	7° CG	8° CG
	WT01	93	83	80	91	89	87.2	37.1391	5.49545		WT01	7	6	11	6	7	10	9	4	8	7.55556	-47.8164	2.18581		WT01	45	49	46	40	48	45	42	25	36	43	47	42.3636	-0.38843	6.87419		WT01	44	40	47	52	41	43	48	48
	WT02	86	77	72	84	83	80.4	30.3391	5.77062		WT02	14	12	16	11	12	17	16	8	14	13.3333	-42.0386	2.87228		WT02	14	18	15	12	18	16	12	12	12	16	19	14.9091	-27.843	2.70017		WT02	43	40	48	52	40	41	49	47
	WT03	64	57	47	61	63	58.4	8.33913	6.91375		WT03	27	24	27	24	24	29	27	18	25	25	-30.372	3.16228		WT03	46	47	47	40	46	45	43	3	35	42	43	39.7273	-3.02479	12.6893		WT03	43	42	46	50	42	45	49	46
	WT04	89	81	78	87	87	84.4	34.3391	4.66905		WT04	6	5	7	5	5	6	7	3	5	5.44444	-49.9275	1.23603		WT04	43	44	44	37	43	43	40	38	36	42	45	41.3636	-1.38843	3.10718		WT04	44	44	8	50	44	44	48	46
	WT05	87	79	68	81	60	75	24.9391	10.8397		WT05	19	17	21	17	17	23	12	18	21	18.3333	-37.0386	3.20156		WT05	42	38	45	33	47	43	39	30	31	38	45	39.1818	-3.57025	5.86205		WT05	53	48	57	57	50	53	58	58
	WT06	64	58	53	63	63	60.2	10.1391	4.65833		WT06	41	38	42	37	35	45	43	30	41	39.1111	-16.2609	4.62181		WT06	46	46	47	40	48	46	42	40	37	43	46	43.7273	0.975207	3.55221		WT06	47	42	50	54	46	49	58	53
	WT07	65	58	53	64	51	58.2	8.13913	6.30079		WT07	37	32	37	31	28	39	39	25	35	33.6667	-21.7053	4.97494		WT07	47	47	49	40	49	45	43	35	37	43	49	44	1.24793	4.91935		WT07	39	37	46	50	42	43	51	46
	WT08	81	72	66	79	76	74.8	24.7391	5.97495		WT08	24	22	26	22	21	29	29	18	26	24.1111	-31.2609	3.72305		WT08	43	45	46	37	46	43	39	37	37	43	46	42	-0.752066	3.79473		WT08	47	44	50	55	47	52	58	56
	WT09	81	85	76	89	87	83.6	33.5391	5.17687		WT09	7	7	8	7	7	9	9	6	8	7.55556	-47.8164	1.01379		WT09	53	54	59	48	58	55	52	48	46	54	56	53	10.2479	4.19524		WT09	5	8	10	9	6	5	8	7
	WT10	82	69	62	79	76	73.6	23.5391	8.08084		WT10	19	17	20	18	17	23	22	14	20	18.8889	-36.4831	2.75882		WT10	44	44	44	37	45	43	39	4	33	41	43	37.9091	-4.84298	11.8275		WT10	45	38	43	49	43	47	53	51
	WT11	82	84	80	90	86	84.4	34.3391	3.84708		WT11	11	12	13	11	11	16	13	10	12	12.1111	-43.2609	1.76383		WT11	53	54	56	47	55	52	48	45	41	54	52	50.6364	7.8843	4.73862		WT11	78	68	80	89	79	83	94	90
	WT12	89	78	73	86	85	82.2	32.1391	6.53452		WT12	12	11	14	12	27	15	15	9	15	14.4444	-40.9275	5.15051		WT12	45	42	45	38	45	44	39	4	34	41	42	38.0909	-4.66116	11.8191		WT12	41	37	43	46	42	44	49	49
	WT13	83	70	67	80	56	71.2	21.1391	10.8028		WT13	25	22	27	22	20	28	27	18	23	23.5556	-31.8164	3.43188		WT13	49	47	48	40	49	46	43	30	37	46	46	43.7273	0.975207	5.90069		WT13	47	40	47	54	48	51	62	57
	WT14	61	79	83	91	88	80.4	30.3391	11.7813		WT14	42	38	44	39	35	45	32	31	42	38.6667	-16.7053	5.09902		WT14	38	31	38	19	25	22	23	29	27	35	38	29.5455	-13.2066	6.96224		WT14	53	36	61	65	57	59	70	63
	WT15	82	71	65	80	80	75.6	25.5391	7.30068		WT15	24	23	25	24	21	28	27	18	24	23.7778	-31.5942	2.99073		WT15	22	22	23	21	24	24	22	19	19	21	23	21.8182	-20.9339	1.72152		WT15	64	62	69	74	66	70	77	75
	WT16	71	58	53	69	70	64.2	14.1391	8.16701		WT16	22	20	23	21	20	25	26	17	21	21.6667	-33.7053	2.73861		WT16	35	36	34	30	36	35	33	29	28	32	34	32.9091	-9.84298	2.80908		WT16	39	38	43	46	41	43	48	47
	WT17	79	66	63	77	77	72.4	22.3391	7.33485		WT17	35	33	37	35	31	41	40	28	35	35	-20.372	4.09268		WT17	41	43	43	39	43	42	39	36	34	38	41	39.9091	-2.84298	3.01511		WT17	42	35	49	54	45	44	52	50
	WT18	92	83	75	90	61	80.2	30.1391	12.6372		WT18	5	4	5	4	4	6	6	3	5	4.66667	-50.7053	1		WT18	41	39	40	37	41	41	38	37	34	38	40	38.7273	-4.02479	2.19504		WT18	40	38	42	45	42	45	47	46
	WT19	67	58	52	65	65	61.4	11.3391	6.26897		WT19	31	28	35	30	26	37	34	23	31	30.5556	-24.8164	4.44722		WT19	41	40	44	35	43	42	40	36	33	38	43	39.5455	-3.20661	3.61562		WT19	45	40	46	50	40	43	56	53
	WT20	64	62	51	67	66	62	11.9391	6.44205		WT20	70	64	70	62	61	72	71	50	67	65.2222	9.85024	6.97814		WT20	50	54	53	44	53	50	47	5	40	49	50	49	6.24793	13.8924		WT20	45	44	49	53	45	47	51	49
	WT21	88	78	75	85	83	81.8	31.7391	5.26308		WT21	52	47	53	47	46	58	57	37	52	49.8889	-5.48309	6.45067		WT21	44	45	47	39	47	45	41	39	36	42	46	42.8182	0.0661157	3.68288		WT21	36	30	37	42	38	38	47	42
	WT22	93	84	80	91	89	87.4	37.3391	5.31977		WT22	51	46	53	46	44	52	50	36	48	47.3333	-8.03865	5.22015		WT22	54	57	57	49	55	54	51	48	45	52	56	52.5455	9.79339	3.93354		WT22	60	58	63	66	57	59	64	60
	WT23	86	75	68	84	81	78.8	28.7391	7.32803		WT23	49	46	53	46	43	56	54	37	50	48.2222	-7.14976	5.95352		WT23	42	43	45	37	45	41	39	36	33	41	43	40.4545	-2.29752	3.8305		WT23	51	45	52	53	49	53	59	59
	WT24	67	59	55	70	66	63.4	13.3391	6.1887		WT24	73	68	75	69	63	78	78	56	72	70.2222	14.8502	7.20725		WT24	50	53	52	44	52	50	46	41	41	47	52	48	5.24793	4.47214		WT24	51	45	52	60	53	55	64	60
	WT25	86	78	70	83	79	79.2	29.1391	6.05805		WT25	57	59	60	54	49	66	62	46	58	56.7778	1.4058	6.26055		WT25	42	44	45	38	46	43	40	35	35	44	45	41.5455	-1.20661	3.98406		WT25	47	42	52	55	49	53	54	54
	WT26	95	81	75	92	90	86.6	36.5391	8.32466		WT26	54	51	58	50	47	60	55	41	52	52	-3.37198	5.74456		WT26	43	43	43	37	45	42	39	36	33	43	51	41.3636	-1.38843	4.90454		WT26	48	39	48	54	45	47	60	54
	WT27	77	70	58	81	75	72.2	22.1391	8.8713		WT27	49	46	51	48	42	56	55	39	50	48.4444	-6.92754	5.54777		WT27	37	38	39	34	40	40	37	35	31	36	40	37	-5.75207	2.86356		WT27	42	39	44	47	25	43	49	46
	WT28	67	58	52	67	66	62	11.9391	6.74537		WT28	49	45	51	47	42	52	53	37	48	47.1111	-8.26087	5.13431		WT28	41	40	41	37	40	41	37	34	34	38	40	38.4545	-4.29752	2.65946		WT28	38	37	42	44	40	41	46	45
	WT29	90	75	68	87	85	81	30.9391	9.19239		WT29	47	45	50	46	42	51	49	36	46	45.7778	-9.5942	4.57651		WT29	39	40	41	37	42	42	38	32	34	37	40	38.3636	-4.38843	3.20227		WT29	39	37	42	44	39	40	46	43
	WT30	64	56	50	67	61	59.6	9.53913	6.73053		WT30	47	45	48	47	42	54	50	37	45	46.1111	-9.26087	4.8074		WT30	36	40	36	36	40	38	35	34	31	34	37	36.0909	-6.66116	2.66288		WT30	52	49	53	59	54	59	62	61
	WT31	83	75	69	82	81	78	27.9391	5.91608		WT31	47	45	48	45	41	54	50	36	45	45.6667	-9.70531	5.14782		WT31	40	41	41	37	42	41	38	36	33	39	40	38.9091	-3.84298	2.70017		WT31	40	38	42	46	41	48	50	52
	WT32	79	71	63	78	76	73.4	23.3391	6.58027		WT32	53	52	55	52	46	59	58	41	52	52	-3.37198	5.61249		WT32	36	38	39	36	40	41	37	34	31	36	40	37.0909	-5.66116	2.94803		WT32	37	33	40	43	37	42	43	42
	WT33	58	49	42	55	56	52	1.93913	6.5192		WT33	34	33	36	33	30	40	38	27	34	33.8889	-21.4831	3.91933		WT33	35	37	35	33	36	36	32	31	29	32	34	33.6364	-9.1157	2.4606		WT33	58	55	60	65	58	61	67	65
	WT34	51	51	39	53	51	49	-1.06087	5.65685		WT34	44	41	46	41	39	47	47	32	44	42.3333	-13.0386	4.79583		WT34	48	54	52	44	53	51	47	45	43	50	54	49.1818	6.42975	4.0204		WT34	36	40	44	47	42	41	46	44
	WT35	58	54	39	55	53	51.8	1.73913	7.39594		WT35	56	50	57	46	44	57	54	35	52	50.1111	-5.26087	7.33901		WT35	43	42	45	36	46	44	40	37	33	40	46	41.0909	-1.66116	4.3233		WT35	50	46	52	56	49	51	59	55
	WT36	49	49	34	50	49	46.2	-3.86087	6.83374		WT36	55	49	56	45	43	54	55	34	50	49	-6.37198	7.28011		WT36	40	39	44	33	43	41	36	32	29	35	42	37.6364	-5.1157	4.94515		WT36	45	44	6	53	46	47	53	50
	WT37	61	59	43	59	58	56	5.93913	7.34847		WT37	54	49	56	43	42	57	57	33	50	49	-6.37198	8.24621		WT37	44	40	47	33	46	44	39	34	30	40	47	40.3636	-2.38843	5.92069		WT37	42	38	5	47	36	43	35	46
	WT38	54	49	33	50	51	47.4	-2.66087	8.26438		WT38	58	52	59	46	45	58	58	34	51	51.2222	-4.14976	8.37821		WT38	39	34	41	30	41	39	36	32	28	36	43	36.2727	-6.47934	4.85985		WT38	48	45	53	64	50	50	53	53
	WT39	54	47	39	52	53	49	-1.06087	6.20484		WT39	53	51	56	50	46	62	54	41	58	52.3333	-3.03865	6.30476		WT39	43	44	45	39	45	42	39	37	35	42	43	41.2727	-1.47934	3.31936		WT39	49	45	52	58	46	51	59	56
	WT40	55	50	43	59	56	52.6	2.53913	6.26897		WT40	67	90	56	50	51	61	61	41	53	55	-0.371981	13.9054		WT40	46	45	47	40	46	45	42	38	37	43	46	43.1818	0.429752	3.48764		WT40	44	39	52	59	51	56	65	58
	WT41	48	43	35	47	47	44	-6.06087	5.38516		WT41	49	46	51	46	42	56	52	37	47	47.3333	-8.03865	5.61249		WT41	38	39	39	35	40	40	37	33	31	35	39	36.9091	-5.84298	3.01511		WT41	42	40	49	51	44	48	53	54
	WT42	59	50	43	57	58	53.4	3.33913	6.80441		WT42	50	44	50	47	41	54	52	36	47	46.7778	-8.5942	5.67401		WT42	41	43	43	39	43	43	40	38	35	39	42	40.5455	-2.20661	2.62159		WT42	41	38	44	48	42	43	48	45
	WT43	52	47	37	50	49	47	-3.06087	5.87367		WT43	54	51	57	51	46	65	57	42	60	53.6667	-1.70531	7.07107		WT43	56	59	60	50	61	57	53	46	47	54	57	54.5455	11.7934	5.08652		WT43	44	38	48	53	43	47	58	51
	WT44	46	47	33	48	38	42.4	-7.66087	6.58027		WT44	53	49	55	49	48	58	58	38	54	51.3333	-4.03865	6.245		WT44	47	46	46	41	49	46	43	35	34	26	47	41.8182	-0.933884	7.1947		WT44	43	35	42	47	41	44	51	50
	WT45	43	45	31	44	45	41.6	-8.46087	5.98331		WT45	53	48	53	47	46	58	55	37	51	49.7778	-5.5942	6.18017		WT45	44	50	46	40	48	46	42	39	37	44	48	44	1.24793	4.12311		WT45	40	40	44	50	41	42	49	44
	WT46	45	43	30	45	46	41.8	-8.26087	6.68581		WT46	53	49	54	48	48	58	57	39	52	50.8889	-4.48309	5.75423		WT46	44	47	45	38	46	44	42	38	36	41	46	42.4545	-0.297521	3.75136		WT46	43	41	45	48	43	43	49	46
	WT47	38	41	28	39	40	37.2	-12.8609	5.26308		WT47	48	44	49	43	41	51	51	49	35	45.6667	-9.70531	5.3619		WT47	44	49	47	40	46	44	42	17	35	41	44	40.8182	-1.93388	8.75006		WT47	37	34	6	30	15	15	37	44
	WT48	47	41	30	44	45	41.4	-8.66087	6.73053		WT48	49	46	51	47	43	55	55	39	50	48.3333	-7.03865	5.26783		WT48	39	39	40	35	41	40	36	34	32	36	39	37.3636	-5.38843	2.90767		WT48	42	38	43	47	42	45	47	47
									6.90237														5.05087																4.76714
	Normal Kidney						Mean	Sample's mean - Mean of the average of all controls	SD		Normal Kidney										Mean	Sample's mean - Mean of the average of all controls	SD		Normal Kidney												Mean	Sample's mean - Mean of the average of all controls	SD		Normal Kidney
	NK A	48	50	30	48	50	45.2	-4.5	8.5557		NK A	56	51	57	46	45	54	56	35	51	50.1111	-5.26087	7.11415		NK A	42	42	45	34	45	42	38	33	30	38	44	39.3636	-3.38843	5.1628		NKA	53	46	52	59	52	53	61	58
	NK B	48	49	32	47	49	45	-4.7	7.31437		NK B	52	47	53	43	41	48	48	29	45	45.1111	-10.2609	7.16667		NK B	41	40	43	33	44	41	36	32	28	36	41	37.7273	-5.02479	5.1008		NKB	43	40	45	51	44	46	53	50
	NK C	55	48	40	53	51	49.4	-0.3	5.85662		NK C	52	49	55	51	47	60	56	40	50	51.1111	-4.26087	5.75423		NK C	46	45	46	42	47	47	44	41	38	43	48	44.2727	1.52066	3.03615		NKC	44	39	48	51	45	49	60	52
	NK D	42	43	30	43	46	40.8	-8.9	6.22093		NK D	55	53	57	53	49	62	61	42	55	54.1111	-1.26087	6.07134		NK06	45	46	48	40	48	45	43	40	37	44	46	43.8182	1.06612	3.5162		NKD	37	32	35	41	37	36	43	40
	NK06	57	55	47	56	55	54	4.3	4		NK06	57	55	59	55	50	65	62	45	57	56.1111	0.73913	5.98841		NK07	43	44	45	39	45	44	42	39	37	42	46	42.3636	-0.38843	2.90767		NK06	37	27	37	43	36	38	50	44
	NK07	51	50	39	52	51	48.6	-1.1	5.41295		NK07	63	59	64	60	57	70	69	50	62	61.5556	6.18357	6.10555		NK09	48	48	51	43	50	50	47	43	41	46	49	46.9091	4.15702	3.30014		NK07	40	26	35	43	34	32	48	44
	NK09	51	47	41	51	50	48	-1.7	4.24264		NK09	59	57	62	57	53	69	64	47	59	58.5556	3.18357	6.32675		NK11	43	42	45	38	45	43	40	38	35	42	45	41.4545	-1.29752	3.32757		NK09	48	44	50	58	40	41	61	53
	NK11	56	51	44	54	54	51.8	2.1	4.71169		NK11	54	53	57	52	48	62	58	43	55	53.5556	-1.81643	5.59265		NK12	50	48	51	45	53	52	48	46	43	49	52	48.8182	6.06612	3.18805		NK11	44	38	46	55	35	37	52	52
	NK12	45	41	35	45	43	41.8	-7.9	4.14729		NK12	65	63	68	61	56	71	69	50	65	63.1111	7.73913	6.66041		NK13	43	41	45	36	45	43	40	4	33	40	42	37.4545	-5.29752	11.6736		NK12	39	30	34	44	37	39	46	45
	NK13	49	47	42	48	50	47.2	-2.5	3.11448		NK13	58	54	60	54	52	67	61	45	57	56.4444	1.07246	6.22718		NK16	47	46	49	42	50	47	43	41	39	45	50	45.3636	2.61157	3.72217		NK13	45	35	39	50	42	43	57	51
	NK16	46	44	34	46	46	43.2	-6.5	5.21536		NK16	59	54	59	56	51	65	63	46	57	56.6667	1.29469	5.85235		NK18	42	42	43	38	44	44	39	37	34	40	43	40.5455	-2.20661	3.23616		NK16	38	35	41	46	38	39	45	47
	NK18	55	51	41	53	54	50.8	1.1	5.6745		NK18	50	49	54	49	45	59	56	40	50	50.2222	-5.14976	5.696		NK19	42	41	43	36	43	42	38	38	35	40	43	40.0909	-2.66116	2.91392		NK18	46	39	46	52	49	49	55	52
	NK19	56	51	44	56	54	52.2	2.5	5.01996		NK19	55	52	58	53	49	64	60	42	55	54.2222	-1.14976	6.39878		NK23	40	39	43	35	42	41	38	36	34	39	42	39	-3.75207	3		NK23	47	43	50	57	39	41	55	52
	NK23	61	55	49	59	56	56	6.3	4.58258		NK23	55	52	56	52	48	62	59	42	54	53.3333	-2.03865	5.89491		NK24	46	46	48	39	47	45	42	42	40	49	47	44.6364	1.8843	3.35478		NK24	38	35	40	47	42	43	48	44
	NK24	53	49	40	53	52	49.4	-0.3	5.50454		NK24	62	59	65	59	55	69	69	48	62	60.8889	5.51691	6.69784		NK27	41	40	43	36	44	41	39	36	34	39	40	39.3636	-3.38843	3.04213		NK27	44	44	51	52	40	43	54	53
	NK27	61	57	50	63	60	58.2	8.5	5.06952		NK27	57	54	60	55	50	66	61	44	55	55.7778	0.405797	6.39878		NK30	45	45	46	40	47	47	43	41	38	44	48	44	1.24793	3.19374		NK30	38	33	38	43	40	40	46	43
	NK30	51	49	38	50	52	48	-1.7	5.70088		NK30	60	56	61	57	52	69	67	47	59	58.6667	3.29469	6.8374		NK33	46	44	46	40	48	46	44	41	37	44	46	43.8182	1.06612	3.25017		NK33	50	40	47	56	44	48	57	53
	NK33	52	50	40	52	52	49.2	-0.5	5.21536		NK33	60	56	62	56	53	70	65	46	59	58.5556	3.18357	6.96619		NK39	46	46	48	41	49	48	45	42	39	45	48	45.1818	2.42975	3.25017		NK39	44	42	49	54	41	41	55	52
	NK39	55	53	44	57	57	53.2	3.5	5.4037		NK39	66	61	68	61	57	72	70	49	64	63.1111	7.73913	7.11415		NK40	46	47	48	39	47	47	42	39	35	44	47	43.7273	0.975207	4.36098		NK40	44	42	50	50	40	40	60	52
	NK40	64	58	52	66	62	60.4	11.4	5.54977		NK40	50	47	53	47	44	57	55	38	49	48.8889	-6.48309	5.81903		NK41	47	49	50	43	52	50	45	43	40	47	51	47	4.24793	3.84708		NK41	45	39	56	57	35	34	59	51
	NK41	59	55	48	59	55	55.2	5.5	4.49444		NK41	63	59	65	59	55	71	66	47	63	60.8889	5.51691	6.97217		NK43	45	46	47	40	48	46	43	41	37	45	49	44.2727	1.52066	3.66308		NK43	43	40	45	50	36	35	56	49
	NK43	49	46	36	48	48	45.4	-4.3	5.36656		NK43	52	49	54	48	46	60	59	39	51	50.8889	-4.48309	6.48931		NK48	43	42	45	37	46	43	41	38	35	41	44	41.3636	-1.38843	3.44304		NK48	42	40	47	50	38	37	55	49
	NK48	62	57	50	62	61	58.4	8.7	5.12835		NK48	51	48	55	52	46	60	60	41	52	51.6667	-3.70531	6.22495		Average single CpG	44.2673	43.8592	46.1369	38.6681	46.6113	44.9801	41.5991	27.9476	35.9748	42.5492	45.7263	42.7521		3.88593		Average single CpG	42.5649	36.4537	43.638	49.881	38.9143	39.5548	52.8172	48.9495
	Average single CpG	53.3043	50.2609	41.1304	53.087	52.5217	50.0609		5.2827		Average single CpG	56.8943	53.8957	59.2979	54.3211	50.3234	64.9233	62.0564	44.048	56.2833	55.372		6.36388		Deviation standard	2.57569	2.91919	2.58534	3.11539	2.84407	3.12648	3.09587	8.22847	3.51034	3.4591	3.30191	3.11579				Deviation standard	3.81774	5.50935	6.25206	5.15796	3.68711	4.36564	5.01534	3.68711
	Deviation standard	5.79525	4.5449	6.42654	6.01448	4.7756	5.3528				Deviation standard	4.85945	4.42611	4.53295	4.10459	3.96833	4.61416	4.63116	3.62399	4.77842	4.84966
[truncated: 54 more columns]
